# Supplementary material for: Tectonically-triggered sediment and carbon export to the Hadal zone
Source: Nat Commun. 2018 Jan 9;9:121. doi: 10.1038/s41467-017-02504-1 (PMC5760703; doi:10.1038/s41467-017-02504-1)
Supplement: Supplementary file 4 — Supplementary Data 1 [file 41467_2017_2504_MOESM4_ESM.xls]

## Sheet: Sheet1
		Supplementary Data1. High-resolutions data (bulk radiocarbon, TOC content, density, and calculated sedimentation rate and OC fluxes) from core GeoB 16431-1.
		No.	Sampling depth (cm)	14C age (yr BP)	Fm	TOC (wt %)	Density (g/cm3)	Sedimentation rate (cm/yr)	OC fluxes (kg/km2/yr)
			Sampling depth (cm)	(yr BP)
		1	5--6	1834 ±89	0.7959 ±0.0088	1.51	1.39	30	6297
		2	12.5-13.5	1693 ±78	0.8099 ±0.0080	1.75	1.48	30	7798
		3	20-21	1906 ±89	0.7887 ±0.0088	1.39	1.49	30	6203
		4	27.5-28.5	1933 ±81	0.7861 ±0.0080	1.5	1.5	30	6739
		5	35-36	1951 ±81	0.7844 ±0.0079	1.29	1.47	0.43	82
		6	42.5-43.5	1650 ±81	0.8142 ±0.0082	1.39	1.49	0.43	90
		7	50-51	2390 ±87	0.7426 ±0.0080	1.04	1.52	0.43	68
		8	57.5-58.5	2000 ±86	0.7795 ±0.0084	1.13	1.53	0.43	74
		9	65-66	2183 ±90	0.7620 ±0.0086	1.01	1.53	0.43	67
		10	72.5-73.5	2018 ±82	0.7778 ±0.0080	1.16	1.53	0.43	76
		11	80-81	1890 ±84	0.7903 ±0.0083	1.19	1.52	0.43	78
		12	95-96	1975 ±81	0.7819 ±0.0079	1.13	1.49	0.43	73
		13	102.5-103.5	2276 ±94	0.7532 ±0.0088	1.09	1.5	0.43	70
		14	110-111	2030 ±80	0.7766 ±0.0078	1.34	1.46	0.43	85
		15	117.5-118.5	2161 ±86	0.7641 ±0.0082	1.39	1.47	0.43	89
		16	125-126	2217 ±85	0.7588 ±0.0081	1.3	1.47	0.43	83
		17	132.5-133.5	2067 ±86	0.7731 ±0.0083	1.25	1.47	0.43	79
		18	140-141	2056 ±88	0.7742 ±0.0085	0.83	n.d.	0.43	n.d.
		19	147.5-148.5	2014 ±80	0.7782 ±0.0078	1.18	1.44	0.43	74
		20	155-156	2425 ±95	0.7393 ±0.0088	1.07	1.48	0.43	69
		21	162.5-163.5	2592 ±88	0.7242 ±0.0080	1.5	1.48	0.43	96
		22	170-171	2247 ±87	0.7559 ±0.0083	1.33	1.45	0.43	83
		23	185-186	2888 ±88	0.6980 ±0.00770	0.97	1.45	0.43	61
		24	192.5-193.5	2540 ±85	0.7289 ±0.0078	1.19	1.42	0.43	73
		25	207.5-208.5	2570 ±97	0.7262 ±0.0088	1.19	1.44	0.43	74
		26	215-216	2130 ±87	0.7670 ±0.0084	1.2	1.45	0.43	75
		27	222.5-223.5	2244 ±85	0.7562 ±0.0080	1.12	1.44	0.43	70
		28	238.5-239.5	3017 ±91	0.6868 ±0.0078	1.18	1.44	0.43	73
		29	246-247	2743 ±88	0.7107 ±0.0078	1.05	1.44	0.43	65
		30	263-264	3820 ±92	0.6215 ±0.0072	1.31	1.47	165	31585
		31	269-270	3928 ±97	0.6132 ±0.0074	1.07	1.47	165	25928
		32	276.5-277.5	5119 ±96	0.5287 ±0.0063	1.29	1.47	165	31265
		33	291.5-292.5	5926 ±120	0.4782 ±0.0071	1.2	1.51	165	29864
		34	299-300	5537 ±113	0.5019 ±0.0071	n.d.	1.56	165	n.d.
		35	306.5-307.5	5828 ±114	0.4841 ±0.0069	0.9	1.56	165	23132
		36	321.5-322.5	5277 ±98	0.5184 ±0.0064	1.1	1.52	165	27557
		37	329-330	5555 ±112	0.5008 ±0.0070	1.1	1.55	165	27999
		38	336.5-337.5	5598 ±111	0.4981 ±0.0069	n.d.	1.57	165	n.d.
		39	344-345	5202 ±105	0.5233 ±0.0069	n.d.	1.53	165	n.d.
		40	359-360	5600 ±141	0.4980 ±0.0088	0.71	1.63	165	19243
		41	366.5-367.5	5234 ±97	0.5212 ±0.0063	0.67	1.79	165	19698
		42	381.5-382.5	4674 ±134	0.5588 ±0.0093	0.6	1.73	165	17053
		43	396.5-397.5	7480 ±159	0.3941 ±0.0078	0.21	1.69	165	5972
		44	404-405	6360 ±152	0.4530 ±0.0086	0.21	1.91	165	6741
		45	411.5-412.5	4363 ±90	0.5809 ±0.0066	n.d.	1.83	165	n.d.
		46	426.5-427.5	2573 ±86	0.7259 ±0.0079	1.23	1.51	0.05	9
		47	434-435	2628 ±107	0.7209 ±0.0096	1.06	1.46	0.05	7
		48	441.5-442.5	2854 ±84	0.7010 ±0.0073	0.9	1.45	0.05	6
		49	449-450	3129 ±95	0.6773 ±0.008	1.21	1.52	0.05	8
		50	456.5-457.5	2965 ±112	0.6913 ±0.0097	1.66	1.43	0.9	215
		51	464-465	3042 ±110	0.6847 ±0.0095	1.58	1.43	0.9	204
		52	471.5-472.5	3088 ±119	0.6808 ±0.0101	1.57	1.44	0.9	204
		53	479-480	2947 ±85	0.6929 ±0.0074	2.17	1.42	0.9	277
		54	486.5-487.5	3115 ±118	0.6785 ±0.0100	0.96	1.43	0.9	124
		55	494-495	3045 ±120	0.6845 ±0.0103	1.08	1.47	0.9	143
		56	501.5-502.5	4822 ±98	0.5486 ±0.0063	0.8	1.46	115	13397
		57	509-510	5147 ±133	0.5269 ±0.0087	0.65	1.49	115	11214
		58	516.5-517.5	8766 ±119	0.3358 ±0.0050	0.79	1.49	115	13492
		59	524-525	9769 ±196	0.2964 ±0.0072	0.61	1.41	115	9925
		60	539-540	9297 ±124	0.3143 ±0.0049	0.58	1.43	115	9486
		61	546.5-547.5	9718 ±199	0.2983 ±0.0074	0.6	1.39	115	9625
		62	554-555	8567 ±120	0.3442 ±0.0052	0.66	1.48	115	11225
		63	561.5-562.5	8493 ±178	0.3474 ±0.0077	0.52	1.51	115	9070
		64	577.5-578.5	8084 ±140	0.3655 ±0.0064	0.34	1.55	115	5986
		65	585-586	7035 ±118	0.4165 ±0.0061	0.41	1.52	115	7215
		66	602-603	5237 ±134	0.5210 ±0.0087	0.22	1.64	115	4243
		67	609.5-610.5	5571 ±142	0.4998 ±0.0089	0.29	1.68	115	5518
		68	624.5-625.5	3534 ±119	0.6440 ±0.0096	1.34	1.42	0.9	171
		69	640-641	3342 ±88	0.6596 ±0.0072	1.13	1.44	0.9	146
		70	647.5-648.5	3905 ±118	0.6149 ±0.0090	1.4	1.43	0.9	180
		71	655-656	3496 ±86	0.6471 ±0.0069	1.92	1.44	0.9	249
		72	662.5-663.5	3533 ±84	0.6441 ±0.0068	1.42	1.43	0.9	183
		73	670-671	3950 ±87	0.6116 ±0.0067	1.12	1.42	0.9	143
		74	677.5-678.5	3707 ±119	0.6303 ±0.0094	1.33	1.44	0.9	172
		75	685-686	4297 ±90	0.5857 ±0.0066	0.88	1.45	0.9	116
		76	692.5-693.5	4039 ±92	0.6048 ±0.0070	1.47	1.48	0.9	195
		77	700-701	3990 ±101	0.6085 ±0.0077	1.39	1.44	0.9	181
		78	707.5-708.5	4206 ±122	0.5924 ±0.0091	1.17	1.48	0.9	156
		79	715-716	4012 ±126	0.6068 ±0.0095	1.03	1.44	0.9	134
		80	722.5-723.5	4068 ±89	0.6026 ±0.0067	1.28	1.47	0.9	169
		81	730-731	5149 ±94	0.5267 ±0.0062	1.32	1.45	0.9	173
		82	737.5-738.5	4280 ±126	0.5869 ±0.0092	1.45	1.47	0.9	192
		Note: n.d. indicates no detected in the sample.
